# Supplementary material for: Two new species and one new record of the genus Tylopilus (Boletaceae) from Indian Himalaya with morphological details and phylogenetic estimations
Source: MycoKeys. 2018 Apr 13;(33):103–24. doi: 10.3897/mycokeys.33.23703 (PMC5911683; doi:10.3897/mycokeys.33.23703)
Supplement: XML Treatment for Tylopilus himalayanus [file mycokeys.33.23703-treatment1.xml]

<!DOCTYPE tp:taxon-treatment
  PUBLIC "-//TaxonX//DTD Taxonomic Treatment Publishing DTD v0 20100105//EN" "tax-treatment-NSO.dtd">
<tp:taxon-treatment xmlns:tp="http://www.plazi.org/taxpub"><tp:treatment-meta><kwd-group><label>Taxon classification</label><kwd><named-content xmlns:xlink="http://www.w3.org/1999/xlink" content-type="kingdom">Fungi</named-content></kwd><kwd><named-content xmlns:xlink="http://www.w3.org/1999/xlink" content-type="order">Boletales</named-content></kwd><kwd><named-content xmlns:xlink="http://www.w3.org/1999/xlink" content-type="family">Boletaceae</named-content></kwd></kwd-group><mixed-citation publication-type="journal"><person-group><name><surname>Chakraborty</surname><given-names>Dyutiparna</given-names></name><name><surname>Vizzini</surname><given-names>Alfredo</given-names></name><name><surname>Das</surname><given-names>Kanad</given-names></name></person-group><article-title>Two new species and one new record of the genus <italic><tp:taxon-name><tp:taxon-name-part taxon-name-part-type="genus" reg="Tylopilus">Tylopilus</tp:taxon-name-part></tp:taxon-name></italic> (<tp:taxon-name><tp:taxon-name-part taxon-name-part-type="family">Boletaceae</tp:taxon-name-part></tp:taxon-name>) from Indian Himalaya with morphological details and phylogenetic estimations</article-title><source>MycoKeys</source><day>13</day><month>4</month><year>2018</year><volume>2018</volume><issue>33</issue><fpage>103</fpage><lpage>124</lpage><pub-id pub-id-type="doi">10.3897/mycokeys.33.23703</pub-id></mixed-citation></tp:treatment-meta><tp:nomenclature><tp:taxon-name>
              <tp:taxon-name-part taxon-name-part-type="genus" reg="Tylopilus">Tylopilus</tp:taxon-name-part>
              <tp:taxon-name-part taxon-name-part-type="species" reg="himalayanus">himalayanus</tp:taxon-name-part>
              <object-id xmlns:xlink="http://www.w3.org/1999/xlink" content-type="mycobank" xlink:type="simple">MB823975</object-id>
            </tp:taxon-name><tp:taxon-authority>D. Chakr., K. Das &amp; Vizzini</tp:taxon-authority><tp:taxon-status xmlns:xlink="http://www.w3.org/1999/xlink" xlink:type="simple">sp. nov.</tp:taxon-status><xref ref-type="fig" rid="F3">Figs 3</xref><xref ref-type="fig" rid="F4">, 4</xref></tp:nomenclature><tp:treatment-sec sec-type="Holotype" id="SECID0EEOAE"><title>Holotype.</title><p>India. Sikkim: East District, Upper Chandmari, 1977 m alt., N27°23'13.7", E88°46'42.9", 26 Aug 2017, <italic>D. Chakraborty &amp; K. Das</italic>, DC 17-25 (CAL 1649).</p></tp:treatment-sec><tp:treatment-sec sec-type="diagnosis" id="SECID0EMOAE"><title>Diagnosis.</title><p>Distinct from all allied taxa by a combination of sequence data (nrITS and nrLSU), reddish- or brownish-grey to purplish-grey, then brown to reddish-brown pileus in basidiomata, absence of olive or violet tinges on stipe surface, presence of angular pores, stipe without reticulum or rarely with a faint reticulum restricted to the very apex, bitter taste of the context, positive reaction of the stipe context with KOH (dark orange) and FeSO<sub>4</sub> (dark green) and medium sized (10.9–14.4 × 3.9–4.9 µm) basidiospores.</p></tp:treatment-sec><tp:treatment-sec sec-type="etymology" id="SECID0EUOAE"><title>Etymology.</title><p>Referring to Indian Himalaya, the type locality.</p></tp:treatment-sec><tp:treatment-sec sec-type="description" id="SECID0EZOAE"><title>Description.</title><p>Pileus 71–120 mm diam., initially convex then plano-convex to applanate, surface dry, matte to somewhat subvelvety, faintly areolate, brownish-grey, dull red, reddish-grey to purplish-grey or greyish-magenta (11–13B–C2–3) when young, gradually brown to reddish-brown (7E4–9D4) or darker, paler greyish-yellow (4C4) towards margin, pale yellow (2A3) at margin; margin entire, decurved to plane with a narrow flap of tissue, blond (4C4). Pore surface greyish-yellow (3C4) when young, pinkish-white (8A2) with age, turning greyish-brown (6D3) on bruising; pores angular, 2/mm. Tubes adnexed to subdecurrent, 5–6 mm long, whitish-brown to brownish, light brown to brown (26B2–3) on bruising. Stipe 95–155 × 20–32 mm, mostly subclavate, hollow, pale yellow (1–2A3) at apex, brownish towards base but never violaceous; surface usually without any reticulum, but sometimes faintly reticulate at apex (1/8<sup>th</sup> from the juncture), the rest longitudinally striate. Context up to 16 mm thick in pileus, milk white (1A2), unchanging when exposed. Stipe context turning dark green with FeSO<sub>4</sub>, dark orange with 5% KOH, orange with 10% NH<sub>4</sub>OH. Taste bitter. Spore print not obtained.</p><!--PageBreak--><p>Basidiospores 10.9–<bold>12.5</bold>–14.4 × 3.9–<bold>4.5</bold>–4.9 µm, (n = 30; Q = 2.51–<bold>2.75</bold>–3.25), elongated to fusiform, inequilateral, thin-walled, smooth under light microscope. Basidia 30–40 × 9–10 µm, four-spored, clavate. Pleurocystidia 27–54 × 8–10.5 µm, emergent up to 30 µm, fusoid to ventricose, appendiculate. Tube edge sterile; cheilocystidia 32–48 × 5.2–8 µm, common, clavate to cylindrical, subfusoid to ventricose. Hymenophoral tra<!--PageBreak-->ma divergent, hyphae septate, gelatinous, up to 6 µm wide. Pileipellis a trichoderm, up to 150 µm thick, composed of erect hyphae, somewhat interwoven, encrusted, brown pigmented; terminal elements 20–50 × 5–10 µm, cylindrical to subcylindrical, sometimes subfusoid, content brown pigmented. Stipitipellis a cutis, made up of sub-parallel repent hyphae; caulocystidia not observed; caulobasidia similar to that of hymenial basidia.</p><fig id="F3" position="float" orientation="portrait"><label>Figure 3.</label><caption><p>
                  <italic><tp:taxon-name><tp:taxon-name-part taxon-name-part-type="genus" reg="Tylopilus">Tylopilus</tp:taxon-name-part> <tp:taxon-name-part taxon-name-part-type="species" reg="himalayanus">himalayanus</tp:taxon-name-part></tp:taxon-name></italic> (DC 17-25, holotype). <bold>a, b</bold> Fresh basidiomata in the field and in basecamp <bold>c</bold> Pore surface after bruising <bold>d</bold> Surface of stipe apex with reticulation <bold>e</bold> Pleurocystidia <bold>f</bold> Pileipellis <bold>g</bold> Tube edge <bold>h</bold> Basidiospores. Scale bars: 50 μm (<bold>f</bold>); 10 μm (<bold>e, g, h</bold>); 5 mm (<bold>c, d</bold>); 5 cm (<bold>a</bold>).</p></caption><graphic xmlns:xlink="http://www.w3.org/1999/xlink" xlink:href="mycokeys-33-103-g003.jpg" position="float" orientation="portrait" xlink:type="simple" id="oo_196792.jpg"/></fig><fig id="F4" position="float" orientation="portrait"><label>Figure 4.</label><caption><p>
                  <italic><tp:taxon-name><tp:taxon-name-part taxon-name-part-type="genus" reg="Tylopilus">Tylopilus</tp:taxon-name-part> <tp:taxon-name-part taxon-name-part-type="species" reg="himalayanus">himalayanus</tp:taxon-name-part></tp:taxon-name></italic> (DC 17-25, holotype). <bold>a</bold> Basidiospores <bold>b</bold> Basidia <bold>c</bold> Pleurocystidia <bold>d</bold> Cheilocystidia <bold>e</bold> Pileipellis. Scale bars: 10 μm (<bold>a–e</bold>).</p></caption><graphic xmlns:xlink="http://www.w3.org/1999/xlink" xlink:href="mycokeys-33-103-g004.jpg" position="float" orientation="portrait" xlink:type="simple" id="oo_196793.jpg"/></fig></tp:treatment-sec><tp:treatment-sec sec-type="material" id="SECID0ECSAE"><title>Specimens examined.</title><p>India. Sikkim: Upper Chandmari, 1977 m alt., <named-content xmlns:xlink="http://www.w3.org/1999/xlink" content-type="dwc:verbatimCoordinates" xlink:type="simple"><named-content content-type="geo-json" specific-use="{&#34;type&#34;:&#34;Point&#34;,&#34;coordinates&#34;:[88.778583,27.387139]}" id="NCID0ELSAE" xlink:type="simple">N27°23'13.7", E88°46'42.9"</named-content></named-content>, under <italic><tp:taxon-name><tp:taxon-name-part taxon-name-part-type="genus" reg="Pinus">Pinus</tp:taxon-name-part></tp:taxon-name></italic> sp. in temperate mixed forest, 26 Aug 2017, <italic>D. Chakraborty &amp; K. Das</italic>, DC 17-31 (CAL); Uttarakhand: Champawat district, Abbot mount, 1933 m alt., <named-content xmlns:xlink="http://www.w3.org/1999/xlink" content-type="dwc:verbatimCoordinates" xlink:type="simple"><named-content content-type="geo-json" specific-use="{&#34;type&#34;:&#34;Point&#34;,&#34;coordinates&#34;:[80.107033,29.424417]}" id="NCID0E3SAE" xlink:type="simple">N29°25.465', E80°06.422'</named-content></named-content>, under <italic><tp:taxon-name><tp:taxon-name-part taxon-name-part-type="genus" reg="Cedrus">Cedrus</tp:taxon-name-part> <tp:taxon-name-part taxon-name-part-type="species" reg="deodara">deodara</tp:taxon-name-part></tp:taxon-name></italic> in temperate coniferous forest, 18 Jul 2017, A. Ghosh, KD B-03 (CAL).</p></tp:treatment-sec></tp:taxon-treatment>
