# Supplementary material for: Two new species and one new record of the genus Tylopilus (Boletaceae) from Indian Himalaya with morphological details and phylogenetic estimations
Source: MycoKeys. 2018 Apr 13;(33):103–24. doi: 10.3897/mycokeys.33.23703 (PMC5911683; doi:10.3897/mycokeys.33.23703)
Supplement: XML Treatment for Tylopilus pseudoballoui [file mycokeys.33.23703-treatment2.xml]

<!DOCTYPE tp:taxon-treatment
  PUBLIC "-//TaxonX//DTD Taxonomic Treatment Publishing DTD v0 20100105//EN" "tax-treatment-NSO.dtd">
<tp:taxon-treatment xmlns:tp="http://www.plazi.org/taxpub"><tp:treatment-meta><kwd-group><label>Taxon classification</label><kwd><named-content xmlns:xlink="http://www.w3.org/1999/xlink" content-type="kingdom">Fungi</named-content></kwd><kwd><named-content xmlns:xlink="http://www.w3.org/1999/xlink" content-type="order">Boletales</named-content></kwd><kwd><named-content xmlns:xlink="http://www.w3.org/1999/xlink" content-type="family">Boletaceae</named-content></kwd></kwd-group><mixed-citation publication-type="journal"><person-group><name><surname>Chakraborty</surname><given-names>Dyutiparna</given-names></name><name><surname>Vizzini</surname><given-names>Alfredo</given-names></name><name><surname>Das</surname><given-names>Kanad</given-names></name></person-group><article-title>Two new species and one new record of the genus <italic><tp:taxon-name><tp:taxon-name-part taxon-name-part-type="genus" reg="Tylopilus">Tylopilus</tp:taxon-name-part></tp:taxon-name></italic> (<tp:taxon-name><tp:taxon-name-part taxon-name-part-type="family">Boletaceae</tp:taxon-name-part></tp:taxon-name>) from Indian Himalaya with morphological details and phylogenetic estimations</article-title><source>MycoKeys</source><day>13</day><month>4</month><year>2018</year><volume>2018</volume><issue>33</issue><fpage>103</fpage><lpage>124</lpage><pub-id pub-id-type="doi">10.3897/mycokeys.33.23703</pub-id></mixed-citation></tp:treatment-meta><tp:nomenclature><tp:taxon-name>
              <tp:taxon-name-part taxon-name-part-type="genus" reg="Tylopilus">Tylopilus</tp:taxon-name-part>
              <tp:taxon-name-part taxon-name-part-type="species" reg="pseudoballoui">pseudoballoui</tp:taxon-name-part>
              <object-id xmlns:xlink="http://www.w3.org/1999/xlink" content-type="mycobank" xlink:type="simple">MB823977</object-id>
            </tp:taxon-name><tp:taxon-authority>K. Das, D. Chakr &amp; Vizzini</tp:taxon-authority><tp:taxon-status xmlns:xlink="http://www.w3.org/1999/xlink" xlink:type="simple">sp. nov.</tp:taxon-status><xref ref-type="fig" rid="F5">Figs 5</xref><xref ref-type="fig" rid="F6">, 6</xref><!--PageBreak--></tp:nomenclature><tp:treatment-sec sec-type="material" id="SECID0E5UAE"><title>Type.</title><p>INDIA. Sikkim, South District, Maenam WLS (Maenum 3), 2136 m alt., <named-content xmlns:xlink="http://www.w3.org/1999/xlink" content-type="dwc:verbatimCoordinates" xlink:type="simple"><named-content content-type="geo-json" specific-use="{&#34;type&#34;:&#34;Point&#34;,&#34;coordinates&#34;:[88.357139,27.259639]}" id="NCID0EHVAE" xlink:type="simple">N27°15'34.7" E88°21'25.7"</named-content></named-content>, 23 Aug 2017, <italic><tp:taxon-name><tp:taxon-name-part taxon-name-part-type="genus" reg="Quercus">Quercus</tp:taxon-name-part></tp:taxon-name></italic> spp., <italic>D. Chakraborty &amp; K. Das</italic>, DC 17-30 (CAL 1651)</p></tp:treatment-sec><tp:treatment-sec sec-type="diagnosis" id="SECID0EVVAE"><title>Diagnosis.</title><p>Distinct from all allied taxa by sequence data (nrITS and nrLSU) and morphologically by its sticky orange-yellow pileus surface, pale yellow pore surface which turns to pale orange or greyish-orange when bruised and absence of reticulation on stipe surface.</p></tp:treatment-sec><tp:treatment-sec sec-type="etymology" id="SECID0E1VAE"><title>Etymology.</title><p>referring to its being a look-alike of <italic><tp:taxon-name><tp:taxon-name-part taxon-name-part-type="genus" reg="Tylopilus">T.</tp:taxon-name-part> <tp:taxon-name-part taxon-name-part-type="species" reg="balloui">balloui</tp:taxon-name-part></tp:taxon-name></italic>, a North American species.</p></tp:treatment-sec><tp:treatment-sec sec-type="description" id="SECID0ELWAE"><title>Description.</title><p>Pileus 60–150 mm diam., initially convex then plano-convex, surface sticky, orange-yellow to brownish-yellow (5B–C8), paler at margin; margin entire, plain, without any sterile flap of tissue. Pore surface pale yellow (3A3), turning pale orange to greyish-orange (6A–B3) on bruising; pores angular, 5–8/mm. Tubes subdecurrent, 6–10 mm long, yellowish-white, brownish on bruising. Stipe 55–110 × 20–40 mm, mostly subclavate, solid, concolorous with pileus; surface pruinose, never reticulate; basal mycelium white. Context 20 mm thick in pileus, chalky white (1A1), unchanging on exposure but turning turquoise grey (24D2–D1) with FeSO<sub>4</sub> (chalk), pale yellow (4A3) with 5% KOH, yellowish-grey (4B3) in Guaiacol. Pileus surface brownish-red (8C8–7) on bruising, turning dark green to greenish-grey (25E–F3–2) in FeSO4, vivid yellow (3A8) in KOH, unchanging in NH<sub>4</sub>OH. Stipe 55–110 × 20–40 mm, mostly subclavate, solid, concolorous with pileus; surface pruinose, never reticulate; basal mycelium white. Odour pleasant. Taste slightly pungent. Spore print not obtained.</p><p>Basidiospores 6.4–<bold>7.4</bold>–9.9 × 3.8–<bold>4.5</bold>–5.7 µm (n = 30, Q = 1.5–<bold>1.73</bold>–2.04), ellipsoidal, thin-walled, smooth under light microscope. Basidia 22– 30 × 8–10 µm, four-spored, clavate. Pleurocystidia 40–54 × 7–10 µm, emergent up to 30 µm, fusoid to ventricose, appendiculate, yellow pigmented or hyaline, mostly with dense globular to oily content. Tube edge fertile; cheilocystidia 33–55 × 7–10 µm, common, clavate to <!--PageBreak-->cylindrical, subfusoid to ventricose. Hymenophoral trama divergent, hyphae septate, gelatinous, up to 5 µm wide. Pileipellis an ixocutis up to 150–280 µm thick, composed of subparallel to suberect, somewhat interwoven hyphae; terminal elements 20–70 × 6–11 µm, cylindrical to subcylindrical, sometimes subfusoid, content orange-brown pigmented. Stipitipellis up to 150 µm thick, fertile, composed of basidia and cystidia in several clusters; caulobasidia similar to that of hymenial basidia; caulocystidia 40–76 × 10–12 µm, broadly clavate to subclavate or appendiculate.</p><fig id="F5" position="float" orientation="portrait"><label>Figure 5.</label><caption><p>
                  <italic><tp:taxon-name><tp:taxon-name-part taxon-name-part-type="genus" reg="Tylopilus">Tylopilus</tp:taxon-name-part> <tp:taxon-name-part taxon-name-part-type="species" reg="pseudoballoui">pseudoballoui</tp:taxon-name-part></tp:taxon-name></italic> (DC 17-30, holotype). <bold>a, c</bold> Fresh basidiomata in the field <bold>b</bold> Pore surface after bruising <bold>d</bold> Hymenophoral trama <bold>e</bold> Pleurocystidia <bold>f</bold> Pileipellis <bold>g</bold> Stipitipellis <bold>h</bold> Basidiospores. Scale bars: 100 μm (<bold>d, f</bold>); 50 μm (<bold>g</bold>); 10 mm (<bold>e, h</bold>).</p></caption><graphic xmlns:xlink="http://www.w3.org/1999/xlink" xlink:href="mycokeys-33-103-g005.jpg" position="float" orientation="portrait" xlink:type="simple" id="oo_196794.jpg"/></fig><fig id="F6" position="float" orientation="portrait"><label>Figure 6.</label><caption><p>
                  <italic><tp:taxon-name><tp:taxon-name-part taxon-name-part-type="genus" reg="Tylopilus">Tylopilus</tp:taxon-name-part> <tp:taxon-name-part taxon-name-part-type="species" reg="pseudoballoui">pseudoballoui</tp:taxon-name-part></tp:taxon-name></italic> (DC 17-30, holotype). <bold>a</bold> Basidiospores <bold>b</bold> Basidia <bold>c</bold> Caulocystidia <bold>d</bold> Pleurocystidia <bold>e</bold> Pileipellis. Scale bars: 10 μm (<bold>a–e</bold>).</p></caption><graphic xmlns:xlink="http://www.w3.org/1999/xlink" xlink:href="mycokeys-33-103-g006.jpg" position="float" orientation="portrait" xlink:type="simple" id="oo_196795.jpg"/></fig></tp:treatment-sec><tp:treatment-sec sec-type="material" id="SECID0EPZAE"><title>Specimens examined.</title><p>India. Sikkim: South District, Maenam WLS (Maenam 3), 2136 m alt., <named-content xmlns:xlink="http://www.w3.org/1999/xlink" content-type="dwc:verbatimCoordinates" xlink:type="simple"><named-content content-type="geo-json" specific-use="{&#34;type&#34;:&#34;Point&#34;,&#34;coordinates&#34;:[88.357139,27.259639]}" id="NCID0EYZAE" xlink:type="simple">N27°15'34.7", E88°21'25.7"</named-content></named-content>, 23 Aug 2017, <italic><tp:taxon-name><tp:taxon-name-part taxon-name-part-type="genus" reg="Quercus">Quercus</tp:taxon-name-part></tp:taxon-name></italic> sp., <!--PageBreak--><italic>D. Chakraborty &amp; K. Das</italic>, DC 17-35 (CAL); Uttarakhand: Champawat district, Abbot mount, 1885 m alt., <named-content xmlns:xlink="http://www.w3.org/1999/xlink" content-type="dwc:verbatimCoordinates" xlink:type="simple"><named-content content-type="geo-json" specific-use="{&#34;type&#34;:&#34;Point&#34;,&#34;coordinates&#34;:[80.101417,29.424433]}" id="NCID0EK1AE" xlink:type="simple">N29°25.466', E80°06.085'</named-content></named-content>, 18 July 2017, A. Ghosh, KD B-02 (CAL). Uttarakhand: Pauri district, 1971 m alt., <named-content xmlns:xlink="http://www.w3.org/1999/xlink" content-type="dwc:verbatimCoordinates" xlink:type="simple"><named-content content-type="geo-json" specific-use="{&#34;type&#34;:&#34;Point&#34;,&#34;coordinates&#34;:[79.137017,30.047900]}" id="NCID0ES1AE" xlink:type="simple">N30°02.874', E79°08.221'</named-content></named-content>, 4 Aug 2017, <italic>K. Das</italic>, KD 17-24 (CAL).</p><!--PageBreak--></tp:treatment-sec></tp:taxon-treatment>
