# Supplementary material for: Two new species and one new record of the genus Tylopilus (Boletaceae) from Indian Himalaya with morphological details and phylogenetic estimations
Source: MycoKeys. 2018 Apr 13;(33):103–24. doi: 10.3897/mycokeys.33.23703 (PMC5911683; doi:10.3897/mycokeys.33.23703)
Supplement: XML Treatment for Tylopilus neofelleus [file mycokeys.33.23703-treatment3.xml]

<!DOCTYPE tp:taxon-treatment
  PUBLIC "-//TaxonX//DTD Taxonomic Treatment Publishing DTD v0 20100105//EN" "tax-treatment-NSO.dtd">
<tp:taxon-treatment xmlns:tp="http://www.plazi.org/taxpub"><tp:treatment-meta><kwd-group><label>Taxon classification</label><kwd><named-content xmlns:xlink="http://www.w3.org/1999/xlink" content-type="kingdom">Fungi</named-content></kwd><kwd><named-content xmlns:xlink="http://www.w3.org/1999/xlink" content-type="order">Boletales</named-content></kwd><kwd><named-content xmlns:xlink="http://www.w3.org/1999/xlink" content-type="family">Boletaceae</named-content></kwd></kwd-group><mixed-citation publication-type="journal"><person-group><name><surname>Chakraborty</surname><given-names>Dyutiparna</given-names></name><name><surname>Vizzini</surname><given-names>Alfredo</given-names></name><name><surname>Das</surname><given-names>Kanad</given-names></name></person-group><article-title>Two new species and one new record of the genus <italic><tp:taxon-name><tp:taxon-name-part taxon-name-part-type="genus" reg="Tylopilus">Tylopilus</tp:taxon-name-part></tp:taxon-name></italic> (<tp:taxon-name><tp:taxon-name-part taxon-name-part-type="family">Boletaceae</tp:taxon-name-part></tp:taxon-name>) from Indian Himalaya with morphological details and phylogenetic estimations</article-title><source>MycoKeys</source><day>13</day><month>4</month><year>2018</year><volume>2018</volume><issue>33</issue><fpage>103</fpage><lpage>124</lpage><pub-id pub-id-type="doi">10.3897/mycokeys.33.23703</pub-id></mixed-citation></tp:treatment-meta><tp:nomenclature><tp:taxon-name>
              <tp:taxon-name-part taxon-name-part-type="genus" reg="Tylopilus">Tylopilus</tp:taxon-name-part>
              <tp:taxon-name-part taxon-name-part-type="species" reg="neofelleus">neofelleus</tp:taxon-name-part>
            </tp:taxon-name><tp:taxon-authority>Hongo, J. Jpn. Bot. 42: 154 (1967)</tp:taxon-authority><xref ref-type="fig" rid="F7">Figs 7</xref><xref ref-type="fig" rid="F8">, 8</xref></tp:nomenclature><tp:treatment-sec sec-type="description" id="SECID0EG3AE"><title>Description.</title><p>Pileus 70–120 mm broad, convex to broadly convex; surface distinctly tomentose to subvelvety, dry, subviscid when wet; reddish-brown (8–9F4) when young, rosewood (9C5) to vinaceous-brown (16C5) with maturity, fawn (7E4) towards margin. Pores yellowish-white or cream with a pinkish tinge, orange-grey (6B2) with age; pore 2–3/mm, rounded. Tubes 10–15 mm, adnate-sinuate, white in colour, <!--PageBreak-->yellow-brown or orange white with maturity. Stipe 60–100 × 18–22 mm, cylindrical, solid, surface dry, glabrous to subvelutinous, typically distinctly reticulate at apex, reticulation greyish-ruby (12C–D4) to dark ruby (12F5); surface pinkish brown to vinaceous or violaceous, dark brown to reddish-brown with maturity. Context chalky white, but pinkish-brown when exposed. Spore print not obtained.</p><p>Basidiospores 10–<bold>11.5</bold>–13.5 × 4–<bold>4.6</bold>–5.2 µm (n = 30, Q = 2.05–<bold>2.48</bold>–2.76), ellipsoid to narrowly subfusoid, inequilateral, smooth, thin-walled. Basidia 30–36 × 10–11 µm, 4-spored, clavate, thin-walled, hyaline or pale grey in KOH. Pleurocystidia <!--PageBreak-->35–66 × 14–24 µm, scattering and numerous, fusoid-ventricose or subclavate, with orange brown contents. Cheilocystidia 33–38 × 9–12 µm, ventricose to fusoid, shorter and smaller than pleurocystidia thin-walled, with orange brown contents. Pileipellis 100–150 µm thick, an ixotrichoderm of suberect, branched, septate hyphae; terminal elements ventricose to fusoid, vaculolated, 28–50 × 12–14 µm, with granular yellowish to brown orange contents in KOH; subterminal elements mostly with incrustations. Stipitipellis 35–65 µm, fertile, composed of basidia and cystidia. Caulocystidia 52–63 × 8–13 µm, fusoid to subfusoid, ventricose to ventricose-rostrate or narrowly cylindrical, content granular. Clamp connection absent in all tissues.</p><fig id="F7" position="float" orientation="portrait"><label>Figure 7.</label><caption><p>
                  <italic><tp:taxon-name><tp:taxon-name-part taxon-name-part-type="genus" reg="Tylopilus">Tylopilus</tp:taxon-name-part> <tp:taxon-name-part taxon-name-part-type="species" reg="neofelleus">neofelleus</tp:taxon-name-part></tp:taxon-name></italic> (DC 16-63). <bold>a, b</bold> Fresh basidiomata in the field and in basecamp <bold>c</bold> Stipe surface with reticulation <bold>d</bold> Pileipellis <bold>e</bold> Hymenial layer showing basidia and pleurocystidia <bold>f</bold> Tube edge <bold>g</bold> Basidiospores. Scale bars: 50 μm (<bold>d, f</bold>); 10 μm (<bold>e, g</bold>).</p></caption><graphic xmlns:xlink="http://www.w3.org/1999/xlink" xlink:href="mycokeys-33-103-g007.jpg" position="float" orientation="portrait" xlink:type="simple" id="oo_196796.jpg"/></fig><fig id="F8" position="float" orientation="portrait"><label>Figure 8.</label><caption><p>
                  <italic><tp:taxon-name><tp:taxon-name-part taxon-name-part-type="genus" reg="Tylopilus">Tylopilus</tp:taxon-name-part> <tp:taxon-name-part taxon-name-part-type="species" reg="neofelleus">neofelleus</tp:taxon-name-part></tp:taxon-name></italic> (DC 16-63). <bold>a</bold> Basidiospores <bold>b</bold> Pleurocystidia <bold>c</bold> Caulocystidia <bold>d</bold> Pileipellis. Scale bars: 10 μm (<bold>a–d</bold>).</p></caption><graphic xmlns:xlink="http://www.w3.org/1999/xlink" xlink:href="mycokeys-33-103-g008.jpg" position="float" orientation="portrait" xlink:type="simple" id="oo_196797.jpg"/></fig></tp:treatment-sec><tp:treatment-sec sec-type="habitat" id="SECID0EC6AE"><title>Habitat.</title><p>Under <italic><tp:taxon-name><tp:taxon-name-part taxon-name-part-type="genus" reg="Castanopsis">Castanopsis</tp:taxon-name-part></tp:taxon-name></italic> sp. in temperate broadleaf forest.</p></tp:treatment-sec><tp:treatment-sec sec-type="distribution" id="SECID0EP6AE"><title>Known distribution.</title><p>Japan (<xref ref-type="bibr" rid="B25">Kawamura 1954</xref>; <xref ref-type="bibr" rid="B17">Hongo 1960</xref>; <xref ref-type="bibr" rid="B20">Imazeki et al. 1970</xref>, <xref ref-type="bibr" rid="B21">1988</xref>; <xref ref-type="bibr" rid="B54">Takahashi 1986</xref>; <xref ref-type="bibr" rid="B11">Gelardi et al. 2015</xref>), China (<xref ref-type="bibr" rid="B71">Ying and Zang 1994</xref>; <xref ref-type="bibr" rid="B32">Li and Song 2000</xref>; <xref ref-type="bibr" rid="B58">Wang et al. 2004</xref>; <xref ref-type="bibr" rid="B10">Fu et al. 2006</xref>; <xref ref-type="bibr" rid="B69">Wu et al. 2011</xref>; <xref ref-type="bibr" rid="B11">Gelardi et al. 2015</xref>), Russia (<xref ref-type="bibr" rid="B57">Vasil’jeva 1978</xref>) and New Guinea (<xref ref-type="bibr" rid="B18">Hongo 1973</xref>).</p></tp:treatment-sec><tp:treatment-sec sec-type="material" id="SECID0EOBAG"><title>Specimens examined.</title><p>India. Sikkim: East district, Fambonglo WLS, 2021 m alt., <named-content xmlns:xlink="http://www.w3.org/1999/xlink" content-type="dwc:verbatimCoordinates" xlink:type="simple"><named-content content-type="geo-json" specific-use="{&#34;type&#34;:&#34;Point&#34;,&#34;coordinates&#34;:[88.570333,27.363194]}" id="NCID0EXBAG" xlink:type="simple">N27°21'47.5" E88°34'13.2"</named-content></named-content>, 26 Aug 2016, <italic>D. Chakraborty &amp; K. Das</italic>, DC 16-63 (CAL); ibid., <italic>D. Chakraborty &amp; K. Das</italic>, DC 16-64 (CAL).</p></tp:treatment-sec><ref-list><ref id="B25"><mixed-citation xmlns:xlink="http://www.w3.org/1999/xlink" xlink:type="simple">
          <person-group><name name-style="western"><surname>Kawamura</surname><given-names>S</given-names></name></person-group> (<year>1954</year>) <source>Icones of Japanese <tp:taxon-name><tp:taxon-name-part taxon-name-part-type="kingdom">Fungi</tp:taxon-name-part></tp:taxon-name>, vol II.</source> <publisher-name>Kazamashobo</publisher-name>, <publisher-loc>Tokyo</publisher-loc>, <size units="page">283 pp</size>.</mixed-citation></ref><ref id="B17"><mixed-citation xmlns:xlink="http://www.w3.org/1999/xlink" xlink:type="simple">
          <person-group><name name-style="western"><surname>Hongo</surname><given-names>T</given-names></name></person-group> (<year>1960</year>) <article-title>The <tp:taxon-name><tp:taxon-name-part taxon-name-part-type="order">Agaricales</tp:taxon-name-part></tp:taxon-name> of Japan 1–2. <tp:taxon-name>Rhodophyllaceae</tp:taxon-name>, <tp:taxon-name><tp:taxon-name-part taxon-name-part-type="family">Paxillaceae</tp:taxon-name-part></tp:taxon-name>, <tp:taxon-name><tp:taxon-name-part taxon-name-part-type="family">Gomphidiaceae</tp:taxon-name-part></tp:taxon-name>, <tp:taxon-name><tp:taxon-name-part taxon-name-part-type="family">Boletaceae</tp:taxon-name-part></tp:taxon-name> and <tp:taxon-name><tp:taxon-name-part taxon-name-part-type="family">Strobilomycetaceae</tp:taxon-name-part></tp:taxon-name>.</article-title> <source>Acta Phytotaxonomica et Geobotanica</source> <volume>18</volume>: <fpage>97</fpage>–<lpage>112</lpage>.</mixed-citation></ref><ref id="B20"><mixed-citation xmlns:xlink="http://www.w3.org/1999/xlink" xlink:type="simple">
          <person-group><name name-style="western"><surname>Imazeki</surname><given-names>R</given-names></name><name name-style="western"><surname>Hongo</surname><given-names>T</given-names></name><name name-style="western"><surname>Tsubaki</surname><given-names>K</given-names></name></person-group> (<year>1970</year>) <source>Common <tp:taxon-name><tp:taxon-name-part taxon-name-part-type="kingdom">Fungi</tp:taxon-name-part></tp:taxon-name> of Japan in Color.</source> <publisher-name>Hoikusha Publishing</publisher-name>, <publisher-loc>Osaka</publisher-loc>, <size units="page">175 pp</size>. [in Japanese]</mixed-citation></ref><ref id="B21"><mixed-citation xmlns:xlink="http://www.w3.org/1999/xlink" xlink:type="simple">
          <person-group><name name-style="western"><surname>Imazeki</surname><given-names>R</given-names></name><name name-style="western"><surname>Otani</surname><given-names>Y</given-names></name><name name-style="western"><surname>Hongo</surname><given-names>T</given-names></name></person-group> (<year>1988</year>) <source><tp:taxon-name><tp:taxon-name-part taxon-name-part-type="kingdom">Fungi</tp:taxon-name-part></tp:taxon-name> of Japan.</source> <publisher-name>Yama-kei Publishers Co.</publisher-name>, <publisher-loc>Tokyo</publisher-loc>, <size units="page">623 pp</size>. [in Japanese]</mixed-citation></ref><ref id="B54"><mixed-citation xmlns:xlink="http://www.w3.org/1999/xlink" xlink:type="simple">
          <person-group><name name-style="western"><surname>Takahashi</surname><given-names>H</given-names></name></person-group> (<year>1986</year>) <article-title>A new form of <italic><tp:taxon-name><tp:taxon-name-part taxon-name-part-type="genus">Tylopilus</tp:taxon-name-part> <tp:taxon-name-part taxon-name-part-type="species">neofelleus</tp:taxon-name-part></tp:taxon-name></italic> from eastern Japan.</article-title> <source>Transactions of the Mycological Society of Japan</source> <volume>27</volume>: <fpage>95</fpage>–<lpage>97</lpage>.</mixed-citation></ref><ref id="B11"><mixed-citation xmlns:xlink="http://www.w3.org/1999/xlink" xlink:type="simple">
          <person-group><name name-style="western"><surname>Gelardi</surname><given-names>M</given-names></name><name name-style="western"><surname>Vizzini</surname><given-names>A</given-names></name><name name-style="western"><surname>Ercole</surname><given-names>E</given-names></name><name name-style="western"><surname>Taneyama</surname><given-names>Y</given-names></name><name name-style="western"><surname>Li</surname><given-names>TH</given-names></name><name name-style="western"><surname>Zhang</surname><given-names>M</given-names></name><name name-style="western"><surname>Yan</surname><given-names>WJ</given-names></name><name name-style="western"><surname>Wang</surname><given-names>WJ</given-names></name></person-group> (<year>2015</year>) <article-title>New collection, iconography and molecular evidence for <italic><tp:taxon-name><tp:taxon-name-part taxon-name-part-type="genus">Tylopilus</tp:taxon-name-part> <tp:taxon-name-part taxon-name-part-type="species">neofelleus</tp:taxon-name-part></tp:taxon-name></italic> (<tp:taxon-name><tp:taxon-name-part taxon-name-part-type="family">Boletaceae</tp:taxon-name-part></tp:taxon-name>, <tp:taxon-name><tp:taxon-name-part taxon-name-part-type="subfamily">Boletoideae</tp:taxon-name-part></tp:taxon-name>) from southwestern China and the taxonomic status of <italic><tp:taxon-name><tp:taxon-name-part taxon-name-part-type="genus">T.</tp:taxon-name-part> <tp:taxon-name-part taxon-name-part-type="species">plumbeoviolaceoides</tp:taxon-name-part></tp:taxon-name></italic> and <italic><tp:taxon-name><tp:taxon-name-part taxon-name-part-type="genus">T.</tp:taxon-name-part> <tp:taxon-name-part taxon-name-part-type="species">microsporus</tp:taxon-name-part></tp:taxon-name></italic>.</article-title> <source>Mycoscience</source> <volume>56</volume>: <fpage>373</fpage>–<lpage>386</lpage>. <ext-link xlink:type="simple" ext-link-type="doi" xlink:href="10.1016/j.myc.2014.12.001">https://doi.org/10.1016/j.myc.2014.12.001</ext-link></mixed-citation></ref><ref id="B71"><mixed-citation xmlns:xlink="http://www.w3.org/1999/xlink" xlink:type="simple">
          <person-group><name name-style="western"><surname>Ying</surname><given-names>JZ</given-names></name><name name-style="western"><surname>Zang</surname><given-names>M</given-names></name></person-group> (<year>1994</year>) <source>Economic Macrofungi from Southwestern China.</source> <publisher-name>Science Press</publisher-name>, <publisher-loc>Beijing</publisher-loc>, <size units="page">399 pp</size>. [In Chinese]</mixed-citation></ref><ref id="B32"><mixed-citation xmlns:xlink="http://www.w3.org/1999/xlink" xlink:type="simple">
          <person-group><name name-style="western"><surname>Li</surname><given-names>TH</given-names></name><name name-style="western"><surname>Song</surname><given-names>B</given-names></name></person-group> (<year>2000</year>) <article-title>Chinese boletes: a comparison of boreal and tropical elements.</article-title> In: <person-group><name name-style="western"><surname>Walley</surname><given-names>AJS</given-names></name></person-group> (<role>Ed.</role>) <issue-title>Tropical Mycology 2000, British Mycological Society, the Millenium Meeting on Tropical Mycology (Main Meeting 2000).</issue-title> <source>Liverpool John Moores University, Liverpool</source>, <fpage>1</fpage>–<lpage>10</lpage>.</mixed-citation></ref><ref id="B58"><mixed-citation xmlns:xlink="http://www.w3.org/1999/xlink" xlink:type="simple">
          <person-group><name name-style="western"><surname>Wang</surname><given-names>XH</given-names></name><name name-style="western"><surname>Liu</surname><given-names>PG</given-names></name><name name-style="western"><surname>Yu</surname><given-names>FQ</given-names></name></person-group> (<year>2004</year>) <source>Color Atlas of Wild Commercial Mushrooms in Yunnan.</source> <publisher-name>Yunnan Science and Technology Press</publisher-name>, <publisher-loc>Kunming</publisher-loc>, <size units="page">242 pp</size>. [in Chinese]</mixed-citation></ref><ref id="B10"><mixed-citation xmlns:xlink="http://www.w3.org/1999/xlink" xlink:type="simple">
          <person-group><name name-style="western"><surname>Fu</surname><given-names>SZ</given-names></name><name name-style="western"><surname>Wang</surname><given-names>QB</given-names></name><name name-style="western"><surname>Yao</surname><given-names>YJ</given-names></name></person-group> (<year>2006</year>) <article-title><italic><tp:taxon-name><tp:taxon-name-part taxon-name-part-type="genus">Tylopilus</tp:taxon-name-part> <tp:taxon-name-part taxon-name-part-type="species">microsporus</tp:taxon-name-part></tp:taxon-name></italic>, a new species from Southwest China.</article-title> <source>Mycotaxon</source> <volume>96</volume>: <fpage>41</fpage>–<lpage>46</lpage>.</mixed-citation></ref><ref id="B69"><mixed-citation xmlns:xlink="http://www.w3.org/1999/xlink" xlink:type="simple">
          <person-group><name name-style="western"><surname>Wu</surname><given-names>XL</given-names></name><name name-style="western"><surname>Dai</surname><given-names>YC</given-names></name><name name-style="western"><surname>Li</surname><given-names>TH</given-names></name><name name-style="western"><surname>Yang</surname><given-names>ZL</given-names></name><name name-style="western"><surname>Song</surname><given-names>B</given-names></name></person-group> (<year>2011</year>) <source><tp:taxon-name><tp:taxon-name-part taxon-name-part-type="kingdom">Fungi</tp:taxon-name-part></tp:taxon-name> of Tropical China.</source> <publisher-name>Science Press</publisher-name>, <publisher-loc>Beijing</publisher-loc>, <size units="page">550 pp</size>. [in Chinese]</mixed-citation></ref><ref id="B57"><mixed-citation xmlns:xlink="http://www.w3.org/1999/xlink" xlink:type="simple">
          <person-group><name name-style="western"><surname>Vasil’jeva</surname><given-names>LN</given-names></name></person-group> (<year>1978</year>) <source>Edible Mushrooms of the Far East.</source> <publisher-name>Far Eastern Publishing House</publisher-name>, <publisher-loc>Vladivostock</publisher-loc>, <size units="page">240 pp</size>.</mixed-citation></ref><ref id="B18"><mixed-citation xmlns:xlink="http://www.w3.org/1999/xlink" xlink:type="simple">
          <person-group><name name-style="western"><surname>Hongo</surname><given-names>T</given-names></name></person-group> (<year>1973</year>) <article-title>Enumeration of the <tp:taxon-name><tp:taxon-name-part taxon-name-part-type="family">Hygrophoraceae</tp:taxon-name-part></tp:taxon-name>, <tp:taxon-name><tp:taxon-name-part taxon-name-part-type="family">Boletaceae</tp:taxon-name-part></tp:taxon-name> and <tp:taxon-name><tp:taxon-name-part taxon-name-part-type="family">Strobilomycetaceae</tp:taxon-name-part></tp:taxon-name>. Mycological reports from New Guinea and the Solomon Islands (16–21).</article-title> <source>Bulletin of the National Science Museum (Tokyo)</source> <volume>16</volume>: <fpage>537</fpage>–<lpage>557</lpage>.</mixed-citation></ref></ref-list></tp:taxon-treatment>
